# Supplementary material for: Virome sequencing and analysis of Aedes aegypti and Aedes albopictus from ecologically different sites in the Philippines
Source: Parasit Vectors. 2025 Oct 24;18:426. doi: 10.1186/s13071-025-07073-7 (PMC12551354; doi:10.1186/s13071-025-07073-7)
Supplement: Supplementary file 4 — Additional file 4. Record of dengue cases in Laguna Province from 2010 to 2019 [file 13071_2025_7073_MOESM4_ESM.xlsx]

## Sheet: Laguna Province
Additional file 4. Record of dengue cases in Laguna Province from 2010 to 2019.
MunCities	Morbidity Month 2010
	January	February	March	April	May	June	July	August	September	October	November	December	Total
ALAMINOS		1	1	1	14	5	30	69	29	19	4	6	179
BAY	2	2	9	5	7	5	11	15	12	8	9	4	89
BIÑAN	32	12	8	7	8	10	32	87	63	47	42	23	371
CABUYAO	54	24	20	9		4	36	163	134	115	65	70	694
CALAMBA CITY	7	3	17	16	17	9	60	211	285	181	34	12	852
CALAUAN	5	4	5	3	3	8	11	33	21	25	12	11	141
CAVINTI	2		1	6	28	51	36	16	12	4	1		157
FAMY					1		6	3	5	2			17
KALAYAAN	2		2	1	2	16	24	8	10	5	2		72
LILIW	6	1		1	5	2	9	17	90	23	5	2	161
LOS BAÑOS	13	4	5	5	3	2	27	65	69	45	2	3	243
LUISIANA			1		3	4	1	19	37	21	2		88
LUMBAN	4						22	32	15	5	3	1	82
MABITAC							1	3	6	3			13
MAGDALENA							1	8	9	15	10	1	44
MAJAYJAY	2	1	3	1	3	2	6	13	26	18	1	4	80
NAGCARLAN	5	8	1	1	11	17	19	30	23	13	11	3	142
PAETE	8	5	2		1	5	10	34	23	8	1	2	99
PAGSANJAN			2	1	2	2	18	26	37	23	7	7	125
PAKIL			1		2	6	8	22	15	9			63
PANGIL	3	2		3		2	9	14	12	5		1	51
PILA	2			1	5		5	11	18	5	2	2	51
RIZAL	1	1					2	8	17	8	3	1	41
SAN PABLO CITY	41	27	20	6	17	41	157	433	415	230	111	44	1542
SAN PEDRO	4	9	6	10	15	18	34	88	123	53	45	51	456
SANTA CRUZ							1	4	3		3		11
SANTA MARIA									1			1	2
SANTA ROSA CITY	65	45	25	14	13	3	65	274	240	285	210	273	1512
SINILOAN				1	3	4	11	13	9	10	5		56
STA CRUZ	5	2	4	7	4	10	90	122	111	79	19	10	463
STA MARIA	1							1	1	3	1	1	8
VICTORIA			1			1	6	11	10	8	1	2	40
*MunCity Not Indicated								1					1
Grand Total	264	151	134	99	167	227	748	1854	1881	1275	611	535	7946
MunCities	Morbidity Month 2011
	January	February	March	April	May	June	July	August	September	October	November	December	Total
ALAMINOS	3	3	3	1	1		4	6	5	6		1	33
BAY	14	10	4	1	1	8	21	32	15	11	9	8	134
BIÑAN	48	8	14	3	5	3	4	30	34	38	29	19	235
CABUYAO	64	20	26	4	1	9	9	41	8	12	25	4	223
CALAMBA	53	40	31	8	13	25	55	128	94	43	43	16	549
CALAUAN	15	7	6	1	6	3	16	17	18	11	7	2	109
CAVINTI							1						1
FAMY									1	1			2
KALAYAAN	5	1	2	2			5		2				17
LILIW	8	4				3	1	2	7		3		28
LOS BAÑOS	59	18	3	8	8	5	27	85	60	39	24	13	349
LUISIANA		3			1		1		1				6
LUMBAN	4	3	3	1					3	2			16
MABITAC	5		1				1		1	2	1		11
MAGDALENA	1	1	1	1			1		1	1			7
MAJAYJAY	1	3					1		12	7			24
NAGCARLAN	5	9	5				3	5	6	2	6	1	42
PAETE	4	3							1	3			11
PAGSANJAN	8	4	5	3	1		6		3	2	1		33
PAKIL	1										1		2
PANGIL	1			1									2
PILA	7	3	2		2		1	1	3	4		1	24
RIZAL	1	1	2					3		1			8
SAN PABLO CITY	52	34	20	15	9	9	31	62	49	36	13	17	347
SAN PEDRO	53	22	25	24	19	17	13	59	63	57	52	28	432
SANTA CRUZ	18	11	12	2			9	1	8	6	1		68
SANTA MARIA	1	2		1			1		1	1			7
SANTA ROSA	145	66	26	16	25	20	29	149	129	85	84	64	838
SINILOAN	5	4			1	1	2		1	1	1		16
VICTORIA	3	2	2				1		2	2	1		13
Grand Total	584	282	193	92	93	103	243	621	528	373	301	174	3587
MunCities	Morbidity Month 2012
	January	February	March	April	May	June	July	August	September	October	November	December	Total
ALAMINOS	4	1	2		3	5	8	14	21	18	6	12	94
BAY	13	5	6	3	2	7	8	18	23	2	2	2	91
BIÑAN	49	37	16	20	13	23	77	125	138	101	72	34	705
CABUYAO	20	33	41	21	12	53	111	72	50	77	12	6	508
CALAMBA CITY	40	68	47	27	19	63	249	81	37	23	8	1	663
CALAUAN	3	7	10	8	15	30	29	23	14	15	8	10	172
CANLUBANG						1							1
CAVINTI			2			1	1	2	1				7
FAMY		2	1				6	3	3	2			17
KALAYAAN						3	3	2	4		1		13
LILIW	2	2	1			10	10	13	22	5	1	8	74
LOS BAÑOS	10	28	34	28	20	15	27	37	26	8	9		242
LUISIANA				1		1	2		2			1	7
LUMBAN		2		2	7	6	5	4	3	1	1		31
MABITAC		4		3	2		1	5	4	3	2		24
MAGDALENA	1	1	1	2	1	17	11	13	4	2			53
MAJAYJAY			2	2		2	3	1	2		1		13
NAGCARLAN	1	1		5	4	15	33	47	39	6	9	13	173
PAETE		2	1	1			5	9	4	2	1		25
PAGSANJAN			2	4	9	6	6	5	14	4	1		51
PAKIL					1	1	3	4	3	3	1		16
PANGIL		1				2		4	5		2		14
PILA		2	2		2	4	8	19	18	1	1		57
RIZAL				1	1	4	24	23	13	7	3	2	78
SAN PABLO CITY	11	14	7	18	35	75	240	273	212	186	74	75	1220
SAN PEDRO	48	17	13	15	33	61	71	105	118	103	54	13	651
SANTA CRUZ	2	2	9	5	5	19	20	30	28	4	1		125
SANTA MARIA		3	3	1	1	2	3	8	2				23
SANTA ROSA	60	60	46	32	60	79	218	268	220	161	84	44	1332
SINILOAN		6	2	4	3	5	7	6	6	3			42
VICTORIA	3	5	5	9	5	5	16	7	4	1	4	2	66
GRAND TOTAL	267	303	253	212	253	515	1205	1221	1040	738	358	223	6588
MunCities	Morbidity Month 2013
	January	February	March	April	May	June	July	August	September	October	November	December	Total
ALAMINOS	10	12	3	7	7	19	31	27	21	12	16	7	172
BAY	5	4	3	5	2	14	22	26	15	9	7	5	117
BIÑAN	33	23	17	14	20	47	107	102	79	59	38	35	574
CABUYAO	17	26	12	15	15	55	69	66	39	45	15	11	385
CALAMBA CITY	59	34	23	37	27	97	192	154	101	83	57	45	909
CALAUAN	10	4	5	5	3	14	22	32	11	10	13	5	134
CAVINTI					1	2	5		1	4	2		15
FAMY										1			1
KALAYAAN	1			2		4	1	2	1				11
LILIW	1		3	2	2	6	18	10	9	8	5	1	65
LOS BAÑOS	10	5	4	4	6	23	31	36	18	13	12	10	172
LUISIANA	2			2	9	2	11	8	2	1		1	38
LUMBAN	1			1	1	2	1	1		1	2		10
MABITAC	1					1	2	1	3	1			9
MAGDALENA		1	1		1				3	2			8
MAJAYJAY		2	1		1	2	1	3	2		2	1	15
NAGCARLAN	43	13	33	12	11	51	67	68	85	23	36	13	455
PAETE							3						3
PAGSANJAN	2	7	4		1	3	8	7	7	8	3	1	51
PAKIL					1	1	1	1	1		1		6
PANGIL									1				1
PILA	3	1	1		1	2	2	1	2	1		2	16
RIZAL	18	5	20	7	3	7	24	32	21	10	11	7	165
SAN PABLO CITY	96	75	63	42	73	171	354	386	327	290	186	83	2146
SAN PEDRO	30	21	18	18	32	70	113	114	70	70	39	27	622
SANTA CRUZ	6	4	2	8	7	8	30	26	23	15	10	5	144
SANTA MARIA							1				1		2
SANTA ROSA	41	40	29	34	29	87	162	178	96	102	68	40	906
SINILOAN						1	1						2
VICTORIA	2	1	1	2	1	2	6	6		1	2		24
GRAND TOTAL	391	278	243	217	254	691	1285	1287	938	769	526	299	7178
MunCities	Morbidity Month 2014
	January	February	March	April	May	June	July	August	September	October	November	December	Total
ALAMINOS	6	3	2	1	1		7	13	16	25	13	7	94
BAY	9		1	2		1	7	27	20	8	4		79
BIÑAN	32	20	14	7	8	9	21	59	71	89	89	46	465
CABUYAO	29	16	9	4	2	4	5	28	60	82	119	31	389
CALAMBA CITY	52	18	10	3	5	10	21	77	131	139	132	34	632
CALAUAN	7	2	1	1	8	5	11	22	28	13	4	1	103
CAVINTI						2	10	10	9	3			34
FAMY								1	3				4
KALAYAAN							4			3			7
LILIW	1				1		4	9	12	14	7		48
LOS BAÑOS	4	2	2	2	1		15	93	70	13	2		204
LUISIANA						47	87	55	10				199
LUMBAN			1			2	1	2	3	4			13
MABITAC							1	1		2		1	5
MAGDALENA						1		1	3	2			7
MAJAYJAY				1		1	1	11	5	6	1		26
NAGCARLAN	1	1	1		2		4	20	17	61	9		116
PAETE								1		2			3
PAGSANJAN	1			1				3	6	6			17
PAKIL				1	1		3			1			6
PANGIL										1			1
PILA								1	2	4			7
RIZAL	3				1	2	12	44	33	16	7	1	119
SAN PABLO CITY	58	20	16	7	7	10	47	162	273	298	224	58	1180
SAN PEDRO	49	27	17	15	11	23	42	69	70	84	43	30	480
SANTA CRUZ		2	1	3		3	12	23	12	20			76
SANTA MARIA			1			1			1				3
SANTA ROSA	53	29	8	8	9	7	12	61	74	103	66	20	450
SINILOAN						2			4	4			10
VICTORIA						1		8	5				14
GRAND TOTAL	305	140	84	56	57	131	327	801	938	1003	720	229	4791
MunCities	Morbidity Month 2015
	January	February	March	April	May	June	July	August	September	October	November	December	Total
ALAMINOS	1	1	3	3	1	3	16	13	15	24	16	4	100
BAY	2	2	2	1			4	12	5	13	11	4	56
BIÑAN	79	34	39	18	16	10	27	69	176	207	145	74	894
CABUYAO	86	32	25	23	16	20	24	62	103	385	377	133	1286
CALAMBA CITY	72	46	35	14	10	34	66	113	185	382	222	114	1293
CALAUAN	3	1	1		1	3	13	24	9	14	5	6	80
CAVINTI	1	1	1		1	5	8	2	6	9	6		40
FAMY							2	1	5	3	5		16
KALAYAAN	1					1	8	14	7	2	3		36
LILIW		1			1	2	1	2	5	7	4	2	25
LOS BAÑOS	2	4			1		11	18	14	29	22	4	105
LUISIANA						2	8	9	9	9	6		43
LUMBAN	3	2	3	4	2		3		6	13	7	5	48
MABITAC				1			1	15	5	3	5		30
MAGDALENA	7	1	5	2			2	6	4	5	2		34
MAJAYJAY	2	2	1	1		4	4	9	12	5	3		43
NAGCARLAN	9	11	3	4	3		6	18	38	38	32	10	172
PAETE	1	2	3			1	1	7	7				22
PAGSANJAN	4	9	6	4	1	1	6	5	11	11	10	6	74
PAKIL		1		1			1	8	4		1		16
PANGIL	1	6					7	6	12	4	1		37
PILA	5	4					1	5	7	7	8	9	46
RIZAL							4	1	1	2	5	3	16
SAN PABLO CITY	48	29	18	11	11	19	71	109	168	186	138	65	873
SAN PEDRO	57	42	28	20	18	18	58	123	216	264	104	48	996
SANTA CRUZ	18	9	6	4	2	2	6	8	11	14	16	17	113
SANTA MARIA	1	1					9	17	21	11	5	2	67
SANTA ROSA	67	53	37	35	19	22	42	71	152	234	236	98	1066
SINILOAN	1	2		4		1	6	17	11	10	3	1	56
VICTORIA	3		1	1			1	3	2	6	3	4	24
GRAND TOTAL	474	296	217	151	103	148	417	767	1227	1897	1401	609	7707
MunCities	Morbidity Month 2016
	January	February	March	April	May	June	July	August	September	October	November	December	Total
ALAMINOS	5	2	1	2	1	3	12	12	19	11	3	4	75
BAY	7	5	13	7	8	2	5	1	12	2	10	8	80
BIÑAN	97	61	23	11	3	10	43	64	69	59	29	41	510
CABUYAO	349	230	98	37	35	23	48	58	72	55	46	34	1085
CALAMBA CITY	193	108	53	21	44	34	57	108	95	97	105	70	985
CALAUAN	16	5	16	10	6	4	15	21	21	9	12	8	143
CAVINTI	1		5	2		4	11	5	9	4			41
FAMY					2		1	8	3	1	2		17
KALAYAAN	1	1	1	1			1	3	2		2		12
LILIW	9	7		1	1		1	3	3	2			27
LOS BAÑOS	20	16	21	13	10	14	6	10	10	10	24	8	162
LUISIANA		1	1			4	9	6	6	6	1		34
LUMBAN	5	5	9	5	4	7	10	4	6	4	3	6	68
MABITAC	2		1	2	7	7	9	3	1	2			34
MAGDALENA	4	3	9	3	1	2	8	4	6	3	3	4	50
MAJAYJAY	4	1	2	3		4	5	5	5	2	2		33
NAGCARLAN	19	5	9	14	3	13	20	40	40	20	4		187
PAETE	2		1				1	2			1	1	8
PAGSANJAN	12	10	10	6	4	3	15	14	9	6	1	2	92
PAKIL	1	1	1	1	1		4	6	1		1		17
PANGIL							4	4	2	1	2		13
PILA	14	3	7	4	2		7	6	2	2	2	4	53
RIZAL	2	1				6	5	4	5	5	1	1	30
SAN PABLO CITY	89	66	51	42	34	53	262	319	361	137	79	54	1547
SAN PEDRO	65	31	32	18	15	12	32	30	25	22	13	10	305
SANTA CRUZ	55	34	49	16	9	12	24	36	42	33	19	23	352
SANTA MARIA	3	5				1	1	2	4	5		2	23
SANTA ROSA	138	82	39	19	7	13	49	100	82	107	126	97	859
SINILOAN	2	1		2	2	1	1	5	4	1			19
VICTORIA	3	2	6	1		1	3	6	2	1	1	2	28
GRAND TOTAL	1118	686	458	241	199	233	669	889	918	607	492	379	6889
MunCities	Morbidity Month 2017
	January	February	March	April	May	June	July	August	September	October	November	December	Total
ALAMINOS	5	2		1	2	1	17	29	24	15	12	11	119
BAY	16	11	8	4	2	4	6	8	4	5	6	1	75
BIÑAN	54	39	34	11	11	31	68	98	68	94	108	105	721
CABUYAO	75	56	28	22	9	30	70	121	62	55	83	110	721
CALAMBA CITY	70	47	62	45	44	46	147	168	137	111	99	55	1031
CALAUAN	9	2	2		2	5	4	13	12	7	16	7	79
CAVINTI			1			1	2	2	4	4	1		15
FAMY		2				1	2				1		6
KALAYAAN	1	1			5	3	10	9	2				31
LILIW			1		3	1	3	3	3	15	3		32
LOS BAÑOS	21	6	10	8	7	10	19	21	13	10	14	8	147
LUISIANA		1	6	2	1		1	4	5	6	6		32
LUMBAN	1	1		1	1		5	11	4	5	3	1	33
MABITAC			4		1	1	3	9	1	2	3		24
MAGDALENA	6		3	1	2	5	2	9	1	5	5		39
MAJAYJAY	4		1	1	4	1	3		1		1		16
NAGCARLAN	5	4	2	1	4	1	19	8	4	6	7	2	63
PAETE	1			1	1	3	6	1		1	1		15
PAGSANJAN	4	2	1	1	1	1	12	13	11	4	5		55
PAKIL						1	18	2		1	1		23
PANGIL	4		1		1		4	3		1	2		16
PILA	2	4	7	1		2	2	5	4	12	5		44
RIZAL						3	3	3	3	1	2		15
SAN PABLO CITY	36	10	20	3	8	38	107	91	78	74	74	61	600
SAN PEDRO	19	8	18	8	13	33	49	46	35	24	32	24	309
SANTA CRUZ	15	12	15	7	6	5	18	27	16	19	3		143
SANTA MARIA		1				1	2	6		3	4		17
SANTA ROSA	119	77	44	12	12	43	77	91	78	58	84	112	807
SINILOAN		2			1		2		2	1	3		11
VICTORIA	1	4	5	3	1	1		1		7	1	2	26
GRAND TOTAL	468	292	273	133	142	272	681	802	572	546	585	499	5265
MunCities	Morbidity Month 2018
	January	February	March	April	May	June	July	August	September	October	November	December	Total
ALAMINOS	3	7	3	6	6	11	17	45	21	29	25	13	186
BAY	4	3	3	1			8	9	8	11	8	14	69
BIÑAN	84	45	26	11	10	12	15	44	48	96	82	52	525
CABUYAO	110	57	74	31	4	22	31	66	105	145	91	53	789
CALAMBA CITY	75	45	42	25	21	29	77	108	94	132	133	96	877
CALAUAN	27	17	9	7	4	5	5	18	25	15	12	10	154
CAVINTI	2	2	2	2		1		6	3	1	3	2	24
FAMY		1	1	1			1	5	3	6			18
KALAYAAN	2	4	2	2		2	3	4	9	2	3	1	34
LILIW	2	3	6	2	1	5	4	14	3	7	6	3	56
LOS BAÑOS	5	6	4	2	7	15	11	28	20	17	7	2	124
LUISIANA	1	3	2	1	4	10	17	28	16	7	3	3	95
LUMBAN	7	3	5	1		2	8	38	10	4	1	6	85
MABITAC			2			1	8	7	4		1		23
MAGDALENA	2	3	3	2	8	2	39	42	6	5	2	2	116
MAJAYJAY	3	1	1				6	11	2			1	25
NAGCARLAN	16	4	13	3	2	1	10	14	12	21	19	15	130
PAETE	5	1	3	2	3	2	8	11	7	3	1		46
PAGSANJAN	8	5	5		3	1	15	25	15	18	4	3	102
PAKIL			1	2	2		5	4		4			18
PANGIL	1	1				1	3	3	3	4	2	4	22
PILA	5	2	5	1	1			9	8	16	10	4	61
RIZAL	1	1	1	1			1	2	1	1	3	2	14
SAN PABLO CITY	49	50	59	33	22	32	57	113	107	118	92	74	806
SAN PEDRO	51	42	11	15	4	7	7	27	50	48	34	20	316
SANTA CRUZ	28	6	17	6	6	16	40	73	43	19	15	1	270
SANTA MARIA	1			1	1	7	3	3		5	1		22
SANTA ROSA	106	58	26	16	11	15	45	55	102	194	111	60	799
SINILOAN			1		1		3	9	8	6	3	5	36
VICTORIA	2	1	1	1				3		4	1	3	16
GRAND TOTAL	600	371	328	175	121	199	447	824	733	938	673	449	5858
MunCities	Morbidity Month 2019
	January	February	March	April	May	June	July	August	September	October	November	December	Total
ALAMINOS	19	9	6	1	2	9	96	82	59	27	13	14	337
BAY	16	9	10	6	10	8	21	66	72	70	23	17	328
BIÑAN	78	53	22	12	4	48	234	620	518	385	156	83	2213
CABUYAO	142	84	41	35	27	56	171	527	483	257	117	72	2012
CALAMBA CITY	139	126	74	43	42	135	358	694	476	371	160	137	2755
CALAUAN	17	8	6	5	8	54	112	132	89	53	24	12	520
CAVINTI	8	2	1		1	6	9	24	11	3	3		68
FAMY	3	1		2		3	3	10	4	1			27
KALAYAAN	2	2	1	1	2	6	10	46	14	12	4	4	104
LILIW	11	6	3	6	9	20	61	78	43	31	12	10	290
LOS BAÑOS	19	31	10	16	21	23	65	138	138	60	57	10	588
LUISIANA	7	3	4	3	8	19	19	22	4				89
LUMBAN	4	9	5	2			10	31	16	4	1	3	85
MABITAC	4	4	1	5	4	16	18	23	10	9	2	2	98
MAGDALENA	3	4	7	7	3	16	74	106	17	33	9	3	282
MAJAYJAY	4	6	5	4	2	15	29	33	2	5			105
NAGCARLAN	29	21	10	4	5	52	250	293	182	65	36	16	963
PAETE	6	7	3	3	6	39	34	46	9	4	1		158
PAGSANJAN	11	8	5	6	15	46	50	72	74	36	13	14	350
PAKIL	7	6	5	3	3	15	44	36	9	1	2	1	132
PANGIL	8	4	2	5		11	20	31	9	3	1	1	95
PILA	20	13	11	9	7	41	149	132	126	61	16	5	590
RIZAL	8	6	2	1	8	27	63	41	4	13	6	4	183
SAN PABLO CITY	126	60	39	18	22	37	178	662	483	343	143	58	2169
SAN PEDRO	65	21	14	4	4	20	181	495	446	261	96	50	1657
SANTA CRUZ	44	32	14	8	8	31	139	297	159	44	23	16	815
SANTA MARIA	9	5	3	3	1	12	17	25	4	4		1	84
SANTA ROSA	133	99	61	22	13	58	242	789	898	659	247	160	3381
SINILOAN	4	4	2	3		2	27	40	15	2	1	2	102
VICTORIA	7	9	9	5	4	11	33	61	78	25	2		244
Grand Total	953	652	376	242	239	836	2717	5652	4452	2842	1168	695	20824
